# Supplementary material for: The relationship between object-based spatial ability and virtual navigation performance
Source: PLoS One. 2024 May 9;19(5):e0298116. doi: 10.1371/journal.pone.0298116 (PMC11081363; doi:10.1371/journal.pone.0298116)
Supplement: S1 Dataset — (XLSX) [file pone.0298116.s003.xlsx]

## Sheet: Dataset_withoutOutliers
ParticipantNumber	Gender	Age	WF_Inefficiency	PI_CorrectAnswers	RAM_RMErrors_Sum	RAM_SWMErrors_Sum	SHQ_TutorialDuration	MRT_Score	DOT_Score	DCorsi_Score	SBSOD_Score	NSQ_Score	NSQ_MappingTendency	SHQ_StressRating	RAM_Strategy_MostFrequent
S301	2	19	29.0265	2	0.5	0	43	10	79	60	4.2	6	1	2	2
S302	1	19	23.2666		7.5	0	44	6	65	40	3.07	-6	0	8	2
S303	2	18	20.0126	0	1	1	48	5	58	40	3.53	-8	0	4	2
S304	1	18	19.9771	4	1	0	54	10	68	54	5.33	4	1	3	2
S305	1	19	25.5776	3	7.5	3	43.5	7	77	48	3.43	-11	0	4	2
S306	1	23		1	4	0	47.5	4	61	54				4	2
S307	1	22	23.1266	3	3.5	0	57	10	76	70	5	2	1	4	2
S308	2	20	41.0775	2	8	0	45	6	40	40	4.13	-3	0	1	1
S309	1	18	29.3665	4	8.5	2	41	9	57	70	2.67	-1	0	7	2
S310	1	22	23.8985	2	2.5	1	44	4	71	70	2.87	-6	0	6	2
S311	1	18	22.0104	1	2.5	2	40	11	77	70	3.27	-4	0	6	2
S312	1	19	30.9067	1	2	1	56	4	58	40	4	-6	0	1	2
S313	1	18	28.0849	1	7	1	44	11	70	60	4.13	-7	0	6	2
S314	1	19	46.0159	2	5	2	40.5	9	56	84	3.73	0	0	6	2
S315	2	19	27.0895	3	9	0	37	12	75		5.07	4	1	2	1
S316	1	19			6.5	1	51.5	6	60	88	3.87	-4	0	0	2
S317	1	18	20.765	2	3.5	2	62	4	66	48	4.27	3	1	1	2
S318	1	18	18.4452	1	0	0	55.5	10	62	84	2.8	-10	0	8	2
S319	2	21	22.4258	1	5	1	42.5	10	69	70	3.53	-8	0	3	2
S320	1	19	19.6916	3	9.5	3	52	10	79	104	4.5	-4	0	5	2
S321	2	19	17.8635	3	0.5	0	44.5	10	66	104	5.07	4	1	2	2
S322	1	18	19.736	0	4	0	46	11	72	84	5.14	-2	0	8	2
S323	1	22	29.658	1	4	0	50	10	65	60	3.17	-8	0	8	1
S324	1	19	20.2077	1	4	0	43	7	65	40	4.27	-4	0	4	2
S325	1	19	25.5623	1	5	0	47	11	63	70	3.93	-3	0	6	1
S326	1	18	33.9142	2	3.5	0	32.5	4	45	70	4.67	1	1	1	2
S327	1	19	25.6184	2	4	0	40.5	12	55	60	4.27	0	0	5	2
S328	1	23	18.2857	1	5	1.5		11	60	77	4.53	-4	0	1	2
S329	1	29	33.6422	2	6.5	1	47	5	39	60	3.87	0	0	3	2
S330	2	25	29.6831	1	5	0	42.5	11	55	70	4.93	-2	0	5	1
S331	1	19		1	5.5	3	56	8	60	60	3.79	-9	0	7	1
S332	1	24	28.9094	1	1.5	3.5	59	1	47	60	3.4	-12	0	2	2
S333	2	19	15.582	1	1.5	1	57.5	10	77	88	2.55	-6	0	3	2
S334	2	19	23.9066	3	1	0	42	8	55	96	4.2	3	1	1	2
S335	2	19	23.3319	4	3	0	45.5	9	59	77	4.07	-7	0	2	2
S336	1	19	24.3321	3	3.5	4.5	45	12	57	84	4.4	-3	0	6	2
S337	1	18	22.7639	2	4	0	47	2	65	54	3.4	-2	0	5	2
S338	1	19	19.6887	2	4.5	0	41	11	58	56	5.4	0	0	2	2
S339	2	19	28.313	2	5.5	0	42.5	9	60	88	3.87	6	1	4	2
S340	1	19	14.6209	1	7	1	68	4	64	35	4.87	9	1	5	2
S341	1	20	29.6383	3	4	3	46	9	69	77	3.67	3	1	8	2
S342	1	18	32.0363	0	4.5	1	42.5	10	67	40	3.21	-6	0	7	2
S343	1	18	18.0497	1	2	1	49.5	4	66	77	4.8	-1	0	4	2
S344	1	24		2	7	0		5		77	3.25	-9	0	3	2
S345	1	18	19.6246	0	5	1	43	11	71	84	5.13	2	1	2	2
S346	1	18	23.6419	2	4.5	0	46	12	71	77	3.67	5	1	2	1
S347	1	20	35.9544	1	2	0	44.5	4	46	35	3.53	-9	0	1	2
S348	1	18	27.9971	0	8	1	40	5	59	54	4.29	-1	0	5	1
S349	1	18	38.5914	2	7	0	44	6	67	42	5.29	6	1	5	1
S350	2	25	20.2177	2	3	0	48.5	10	52	77	3.86	6	1	1	2
S351	1	19	29.3224	2	7.5	2.5	63.5	9	49	42	2.67	-7	0	6	2
S352	1	18	29.4984	2	8	1.5	48	9	69	60	3.29	-5	0	7	1
S353	2	21		1	4.5	0		7	51	40	3.93	-4	0	1	2
S354	2	18	24.3639	2	7.5	2	37.5	8	71	54	4.43	5	1	3	1
S355	1	19	28.933	2	9	1	44.5	6	50	48	4.53	4	1	2	1
S356	2	18	23.7952	1	4	0	42.5	10	56	77	4	-6	0	4	2
S357	1	19	27.5055	2	4	1	43	5	68	54	3.4	-1	0	5	2
S358	1	21	29.7798	0	5.5	1	51.5	6	59	35	4.27	1	1	3	2
S359	1	18	32.3719	3	3.5	0	46	7	70	104	3.57	-5	0	7	2
S360	1	18	22.6853	3	7.5	0	48	7	61	40	3.73	-7	0	3	1
S361	1	19	25.3126	2	12	2	43.5	12	59	40	4.6	-3	0	3	2
S362	1	19		2	10.5	1	42.5	2	58	70	2.8	-9	0	9	2
S363	2	18	22.8339	1	1.5	0	44	9	67	54	4.57	9	1	1	2
S364	2	24	37.4419	2	7.5	1	47	9	63	48	3.4	0	0	1	1
S365	1	19	21.8292	0	9.5	4.5	47.5	9	53	54	5.14	2	1	5	2
S366	1	28						4	38	48	4.64	4	1
S367	1	22	45.1738	2	6.5	2	37.5	2	66	70	4.53	2	1	7	2
S368	1	21	24.0278	3	8.5	1	41.5	5	61	77	4	-4	0	3	1
S369	1	22	27.3443	0	3	0	52.5	2	62	40	4.4	5	1	2	2
S370	1	22	29.892	3	6	1	38.5	6	71	77	4.13	-1	0	4	2
S371	1	19	26.3256	2	6.5	0	44	2	66	40	3.73	-9	0	9	2
S372	1	22	22.4289	2	7.5	0	55	8	69	54	4.13	0	0	4	2
S373	1	19	46.1977	2	6.5	2	51.5	6	67	40	3.1	-8	0	1	1
S374	2	49	33.0198	1	5.5	3	46	5		35	5.86	3	1	2	1
S375	1	22	37.5926	1	3	1	46	11	61	45	4.6	-2	0	1	1
S376	1	22	33.9083	2	3.5	0	50.5	2	63	54	5.07	1	1	3	2
S377	2	20	27.8308	2	4.5	1	44.5	2	66	96	5.4	-2	0	6	2
S378	2	22	33.9842	1	3.5	1.5	37.5	5	55	40	5.8	-2	0	4	2
